# Supplementary material for: A Deeper Look into the Biodiversity of the Extremely Acidic Copahue volcano-Río Agrio System in Neuquén, Argentina
Source: Microorganisms. 2019 Dec 29;8(1):58. doi: 10.3390/microorganisms8010058 (PMC7027000; doi:10.3390/microorganisms8010058)
Supplement: Supplementary file 1 [file microorganisms-08-00058-s001.zip]

Archive with 3 entries (3 files):
- microorganisms-661678- Figure S1.jpg
- microorganisms-661678-References.pdf
- microorganisms-661678-Table S1.xlsx
