# Supplementary material for: A Deeper Look into the Biodiversity of the Extremely Acidic Copahue volcano-Río Agrio System in Neuquén, Argentina
Source: Microorganisms. 2019 Dec 29;8(1):58. doi: 10.3390/microorganisms8010058 (PMC7027000; doi:10.3390/microorganisms8010058)
Supplement: Supplementary file 1 [file microorganisms-08-00058-s001.zip › microorganisms-661678-Table S1.xlsx]

## Sheet: Rio Agrio
SITE	OTU	ABUNDANCE	PHYLOGENY	BLAST HIT	IDENT %	ACC N°	LOCATION	REFERENCES
LV	3	0.49	Sulfuriferula(100)	Sulfuriferula plumbiphila	96	NR114805	Masutomi hot spring, Japan	[34]
				Uncultured bacterium clone	98	HM565364	Mittivakkat glacier, Greenland	unpublished
	13	0.085	Alicyclobacillus(100)	Uncultured bacterium clone	100	JN982111	Río Agrio, Copahue geothermal system	[10]
	19	0.058	Acidiphiium (100)	Acidiphilium acidophilum	100	NR036837
	16	0.056	Clostridiales (100)	Uncultured bacterium clone	98	KC620769.1	AMD from abandoned tailing ponds, China	[39]
	24	0.049	Thiomonas (100)	Thiomonas sp.	99	AY455807	Acidic Mine Drainage	[46]
	25	0.046	Sulfobacillus	Sulfobacillus thermosulfidooxidans	96	NR040945
	30	0.029	Acidithiobacillus (100)	Uncultured Acidithiobacillus sp. clone	99	KY630608	Copahue geothermal system	[43]
	37	0.026	Ferrithrix(100)	Uncultured bacterium clone	100	AB552081.1	Volcanic Deposits, Island of Miyake Japan	[47]
	41	0.021	Sulfuriferula (98)	Uncultured bacterium clone	99	KP204518.1	Copahue geothermal system	[44]
	1	0.016	Acidithiobacillus (100)	Acidithiobacillus ferriphilus	100	NR147744
				Uncultured bacterium clone	100	KC620844	AMD from abandoned tailing ponds, China	[39]
				Uncultured bacterium clone	100	JF737918	Rio Tinto	[3]
				Uncultured bacterium clone	100	AB552040	Volcanic Deposits, Island of Miyake Japan	[47]
	47	0.014	Rhodanobacter (98)	Rhodanobacter (98)	99	NR044127
	55	0.012	Thiomonas (100)	Thiomonas cuprina	100	NR041628
	58	0.011	Methylovirgula (100)	Methylovirgula ligni	99	NR044611	acidic soil	[48]
TOTAL COVERED		0.913
VA1	1	0.0151796	Acidithiobacillus (100)	Acidithiobacillus ferriphilus	100	NR147744
				Uncultured bacterium clone	100	KC620844	AMD from abandoned tailing ponds, China	[39]
				Uncultured bacterium clone	100	JF737918	Rio Tinto	[3]
				Uncultured bacterium clone	100	AB552040	Volcanic Deposits, Island of Miyake Japan	[47]
	2	0.0954663	Ferroplasma(100)	Uncultured archaeon clone	99	KP204544	Copahue geothermal system	[44]
				uncultured archaeon clone	99	KC537486	AMD from abandoned tailing ponds, China	[39]
				Uncultured Ferroplasma sp. clone	99	JN982088	Río Agrio, Copahue geothermal system	[10]
	4	0.266186	Sulfobacillus (100)	Sulfobacillus thermosulfidooxidans	99	MN043262	Copahue geothermal system	unpublished
				Uncultured Sulfobacillus sp. clone	99	JN982096	Río Agrio, Copahue geothermal system	[10]
				Sulfobacillus sp.	100	LC068915	Copper heap bioleaching operation	[49]
	5	0.234579	Acidithiobacillus (100)	Acidithiobacillus caldus	99	NR026517
	6	0.114793	Acidithiobacillus (100)	Acidithiobacillus albertensis	100	NR028982
				Acidithiobacillus thiooxidans	100	KX894727
	10	0.0793203	Acidithiobacillus (100)	Uncultured Acidithiobacillus sp. clone	100	JN982077	Río Agrio, Copahue geothermal system	[10]
				Acidithiobacillus caldus	96	NR026517
	17	0.0264938	Acidianus (100)	Acidianus copahuensis	100	JQ513288	Copahue geothermal system	[40]
	28	0.0352311	Enterobacteriaceae(100)	Pantoea conspicua	99	NR116247
	36	0.0152601	Acidibacillus (100)	Uncultured bacterium clone	99	DQ464146.1	Acid mineral bioleaching systems	[50]
	40	0.0174746	Pseudomonas(100)	Pseudomonas lactis	100	NR156986
	51	0.0107103	Arthrobacter (100)	Arthrobacter agilis	99	NR026198
TOTAL COVERED		0.910694
VA2	1	0.347915	Acidithiobacillus (100)	Acidithiobacillus ferriphilus	100	NR 147744
				Uncultured bacterium clone	100	KC620844	AMD from abandoned tailing ponds, China	[39]
				Uncultured bacterium clone	100	JF737918	Rio Tinto	[3]
				Uncultured bacterium clone	100	AB552040	Volcanic Deposits, Island of Miyake Japan	[47]
	2	0.0825569	Ferroplasma(100)	Uncultured archaeon clone	99	KP204544	Copahue geothermal system	[44]
				uncultured archaeon clone	99	KC537486	AMD from abandoned tailing ponds, China	[39]
				Uncultured Ferroplasma sp. clone	99	JN982088	Río Agrio, Copahue geothermal system	[10]
	4	0.0177274	Sulfobacillus (100)	Sulfobacillus thermosulfidooxidans	99	MN043262	Copahue geothermal system	unpublished
				Uncultured Sulfobacillus sp. clone	99	JN982096	Río Agrio, Copahue geothermal system	[10]
				Sulfobacillus thermosulfidooxidans	100	LC068915	Copper heap bioleaching operation	[49]
	5	0.0257028	Acidithiobacillus (100)	Acidithiobacillus caldus	99	NR026517
	6	0.057091	Acidithiobacillus (100)	Acidithiobacillus albertensis	100	NR028982
				Acidithiobacillus thiooxidans	100	KX894727
	7	0.19591	Leptospirillum (100)	Uncultured Leptospirillum sp. clone	99	JN982080	Río Agrio, Copahue geothermal system	[10]
				Uncultured bacterium clone	100	JF737908	Rio Tinto	[3]
				Uncultured Leptospirillum sp. clone	100	MH574491	Parys Mountain copper mine, UK	[45]
	8	0.0392451	Sulfobacillus (100)	Sulfobacillus thermotolerans	100	NR043568
				Uncultured Sulfobacillus	100	EF612371	abandoned semiarid lead-zinc mine tailing site	[51]
				Uncultured bacterium clone	100	MK450151	Copahue geotherma system	unpublished
				Uncultured bacterium clone	100	EU419147	Andesitic hydrothermal environments	[52]
	10	0.0245973	Acidithiobacillus (100)	Acidithiobacillus caldus	96	NR026517
				Uncultured Acidithiobacillus sp. clone	100	JN982077	Río Agrio, Copahue geothermal system	[10]
				uncultured bacterium clone	99	KU341208	Extremely acidic cave biofilms	[11]
	11	0.014174	Acidibacillus(100)	uncultured bacterium clone	96	EU419142	Andesitic hydrothermal environments	[52]
				Uncultured Alicyclobacillus sp.	96	HQ730616	Rio Tinto	[4]
	14	0.0100679	Acidibacillus(100)	Uncultured bacterium clone	99	JN982081	Río Agrio, Copahue geothermal system	[10]
	15	0.0284665	Thermoplasmataceae(100)	Thermoplasma acidophilum	92	NR028235
			Euryarchaeota	Thermoplasma volcanium	91	NR074223
				uncultured archaeon clone	100	KC537677	AMD from abandoned tailing ponds, China	[39]
				Uncultured euryarchaeote clone	100	EF441880	Rio Tinto	unpublished
				Uncultured Thermoplasmatales clone	100	JN982101	Río Agrio, Copahue geothermal system	[10]
				Uncultured archaeon clone	99	KP204537	Copahue geothermal system	[44]
				Uncultured Thermoplasmatales clone	100	MH574492	Parys Mountain copper mine, UK	[45]
	22	0.040469	Leptospirillum (100)	Uncultured Leptospirillum sp. clone	100	JN982095	Río Agrio, Copahue geothermal system	[10]
				Leptospirillum ferriphilum	97	NR028818	Biooxidation tank	[53]
				Uncultured Leptospirillum sp. clone	100	KJ650753	AMD from sulfidic mine tailings dumps	[54]
				uncultured bacterium clone	100	KC620860	AMD from abandoned tailing ponds, China	[39]
				Uncultured Leptospirillum sp. clone	100	EF612391	abandoned semiarid lead-zinc mine tailing site	[51]
	35	0.0150426	Sulfobacillus (100)	Uncultured bacterium clone	100	AB552250	Volcanic Deposits, Island of Miyake Japan	[47]
				Sulfobacillus sp.	99	AJ306699	sediments of acid mining lakes	unpublished
	40	0.0104627	Pseudomonas (100)	Pseudomonas azotoformans	100	NR113600
TOTAL COVERED		0.909428
AS1	1	0.270429	Acidithiobacillus (100)	Acidithiobacillus ferriphilus	100	NR 147744
				Uncultured bacterium clone	100	KC620844	AMD from abandoned tailing ponds, China	[39]
				Uncultured bacterium clone	100	JF737918	Rio Tinto	[3]
				Uncultured bacterium clone	100	AB552040	Volcanic Deposits, Island of Miyake Japan	[47]
	2	0.268408	Ferroplasma(100)	Uncultured archaeon clone	99	KP204544	Copahue geothermal system	[44]
				Uncultured archaeon clone	99	KC537486	AMD from abandoned tailing ponds, China	[39]
				Uncultured Ferroplasma sp. clone	99	JN982088	Río Agrio, Copahue geothermal system	[10]
	4	0.0327197	Sulfobacillus (100)	Sulfobacillus thermosulfidooxidans	100	LC068915	Copper heap bioleaching operation	[49]
				Sulfobacillus thermosulfidooxidans	99	MN043262	Copahue geothermal system	unpublished
				Uncultured Sulfobacillus sp. clone	99	JN982096	Río Agrio, Copahue geothermal system	[10]
	5	0.0169211	Acidithiobacillus (100)	Acidithiobacillus caldus	99	NR026517
	6	0.0385285	Acidithiobacillus (100)	Acidithiobacillus albertensis	100	NR028982
				Acidithiobacillus thiooxidans	100	KX894727
	7	0.0122348	Leptospirillum (100)	Uncultured Leptospirillum sp. clone	99	JN982080	Río Agrio, Copahue geothermal system	[10]
				Uncultured bacterium clone	100	JF737908	Rio Tinto	[3]
				Uncultured Leptospirillum sp. clone	100	MH574491	Parys Mountain copper mine, UK	[45]
	8	0.0897407	Sulfobacillus (100)	Sulfobacillus thermotolerans	100	NR043568
				Uncultured Sulfobacillus	100	EF612371.1	abandoned semiarid lead-zinc mine tailing site	[51]
				Uncultured bacterium clone	100	MK450151	Copahue geothermal system	unpublished
				Uncultured bacterium clone	100	EU419147	Andesitic hydrothermal environments	[52]
	10	0.0102425	Acidithiobacillus (100)	Acidithiobacillus caldus	96	NR026517
				Uncultured Acidithiobacillus sp. clone	100	JN982077	Río Agrio, Copahue geothermal system	[10]
				uncultured bacterium clone	99	KU341208	Extremely acidic cave biofilms	[11]
	14	0.0228982	Acidibacillus(100)	Uncultured bacterium clone	99	JN982081.1	Río Agrio, Copahue geothermal system	[10]
	15	0.0411943	Thermoplasmataceae(100)	Thermoplasma acidophilum	92	NR028235
			Euryarchaeota	Thermoplasma volcanium	91	NR074223
				Uncultured archaeon clone	100	KC537677	AMD from abandoned tailing ponds, China	[39]
				Uncultured euryarchaeote clone	100	EF441880	Rio Tinto	unpublished
				Uncultured Thermoplasmatales clone	100	JN982101	Río Agrio, Copahue geothermal system	[10]
				Uncultured archaeon clone	99	KP204537	Copahue geothermal system	[44]
				Uncultured Thermoplasmatales clone	100	MH574492	Parys Mountain copper mine, UK	[45]
	16	0.0139466	Clostridiales(100)	Uncultured bacterioum clone	98	KC620769	AMD from abandoned tailing ponds, China	[39]
	17	0.04198	Acidianus (100)	Acidianus copahuensis	100	JQ513288.1	Copahue geothermal system	[40]
	22	0.0101863	Leptospirillum (100)	Uncultured Leptospirillum sp. clone	100	JN982095	Río Agrio, Copahue geothermal system	[10]
				Leptospirillum ferriphilum	97	NR028818	Biooxidation tank	[53]
				Uncultured Leptospirillum sp. clone	100	KJ650753	AMD from sulfidic mine tailings dumps	[54]
				uncultured bacterium clone	100	KC620860	AMD from abandoned tailing ponds, China	[39]
				Uncultured Leptospirillum sp. clone	100	EF612391	abandoned semiarid lead-zinc mine tailing site	[51]
	26	0.0314289	E-plasma(100)	uncultured archaeon clone	99	MH574521	Parys Mountain copper mine, UK	[45]
			Thermoplasmataceae	uncultured archaeon clone	99	KC537679	AMD from abandoned tailing ponds, China	[39]
				Uncultured euryarchaeote clone	99	EF441874	Rio Tinto	unpublished
				uncultured archaeon clone	99	KF225658	AMD	unpublished
	27	0.0215232	Sva0485_ge(100)	Uncultured bacterioum clone	97	KC620883	AMD from abandoned tailing ponds, China	[39]
			Deltaproteobacteria(100)	Uncultured Bacteriovoracaceae clone	96	HQ730692	Rio Tinto	[4]
TOTAL COVERED		0.922382
CC	1	0.388998	Acidithiobacillus (100)	Acidithiobacillus ferriphilus	100	NR 147744
				Uncultured bacterium clone	100	KC620844	AMD from abandoned tailing ponds, China	[39]
				Uncultured bacterium clone	100	JF737918	Rio Tinto	[3]
				Uncultured bacterium clone	100	AB552040	Volcanic Deposits, Island of Miyake Japan	[47]
	2	0.0520327	Ferroplasma(100)	Uncultured archaeon clone	99	KP204544	Copahue geothermal system	[44]
				Uncultured archaeon clone	99	KC537486	AMD from abandoned tailing ponds, China	[39]
				Uncultured Ferroplasma sp. clone	99	JN982088	Río Agrio, Copahue geothermal system	[10]
	4	0.0129076	Sulfobacillus (100)	Sulfobacillus thermosulfidooxidans	100	LC068915	Copper heap bioleaching operation	[49]
				Sulfobacillus thermosulfidooxidans	99	MN043262	Copahue geothermal system	unpublished
				Uncultured Sulfobacillus sp. clone	99	JN982096	Río Agrio, Copahue geothermal system	[10]
	5	0.0109373	Acidithiobacillus (100)	Acidithiobacillus caldus	99	NR026517
	6	0.0230407	Acidithiobacillus (100)	Acidithiobacillus albertensis	100	NR028982
				Acidithiobacillus thiooxidans	100	KX894727
	7	0.0200249	Leptospirillum (100)	Uncultured Leptospirillum sp. clone	99	JN982080	Río Agrio, Copahue geothermal system	[10]
				Uncultured bacterium clone	100	JF737908	Rio Tinto	[3]
				Uncultured Leptospirillum sp. clone	100	MH574491	Parys Mountain copper mine, UK	[45]
	8	0.0218746	Sulfobacillus (100)	Sulfobacillus thermotolerans	100	NR043568
				Uncultured Sulfobacillus	100	EF612371.1	abandoned semiarid lead-zinc mine tailing site	[51]
				Uncultured bacterium clone	100	MK450151	Copahue geothermal system	unpublished
				Uncultured bacterium clone	100	EU419147	Andesitic hydrothermal environments	[52]
	11	0.086252	Acidibacillus(100)	uncultured bacterium clone	96	EU419142	Andesitic hydrothermal environments	[52]
				Uncultured Alicyclobacillus sp.	96	HQ730616	Rio Tinto	[4]
	14	0.0562146	Acidibacillus(100)	Uncultured bacterium clone	99	JN982081	Río Agrio, Copahue geothermal system	[10]
	20	0.0627689	Acidiphilium (100)	Acidiphilium multivorum strain AIU301	100	NR074327
				Acidiphilium sp.	100	KY630623	Río Agrio, Copahue geothermal system	[43]
				Uncultured bacterium clone	100	JF737929	Rio Tinto	[3]
	27	0.0127468	Sva0485_ge(100)	Uncultured bacterioum clone	97	KC620883	AMD from abandoned tailing ponds, China	[39]
			(Deltaproteobacteria)	Uncultured Bacteriovoracaceae clone	96	HQ730692	Rio Tinto	[4]
	32	0.0326913	Metallibacterium(100)	Uncultured bacterium clone	100	JN982074.1	Río Agrio, Copahue geothermal system	[10]
				Metallibacterium scheffleri	98	NR118103	acidic biofilm	[42]
	43	0.0205879	Metallibacterium(100)	Metallibacterium scheffleri	100	NR118103	acidic biofilm	[42]
				Uncultured Metallibacterium sp. clone	100	MK521731	acidic polymetallic deposits, Russia	[55]
				Uncultured Metallibacterium sp. clone	100	MH574495	Parys Mountain copper mine, UK	[45]
				Uncultured bacterium clone	100	JF737893.1	Rio Tinto	[3]
	45	0.0162049	Acidiphilium (100)	Uncultured Acidiphilium sp. clone	100	JX989228	Copahue geothermal system	[56]
				Uncultured bacterium clone	100	JF737860	Rio Tinto	[3]
				Uncultured Acidiphilium sp. clone	100	MK521708	acidic polymetallic deposits, Russia	[55]
				Uncultured Acidiphilium sp. clone	100	MH574505	Parys Mountain copper mine, UK	[45]
	59	0.0122241	Acidibacillus(100)	Acidibacillus ferrooxidans strain ITV01	99	KP860946	mine sites and geothermal environments	[13]
TOTAL COVERED		0.829507
SA	9	0.100372	Candidatus Wolfebacteria (98)	Uncultured candidate division OD1 clone	97	AY193175	sulfur river filaments	[57]
	12	0.0876894	Geothrix(100)	Uncultured bacterium clone	100	MK521760	acidic polymetallic deposits, Russia	[55]
	18	0.0699332	LD-RB-34_ge(100)	Uncultured Ignavibacteriales clone	98	MK521717	acidic polymetallic deposits, Russia	[55]
	21	0.0515669	WD260_ge(100)	Uncultured bacterium clone	100	HQ318752	mining process waters	[58]
	23	0.0486129	Anaeromyxobacter(100)	Uncultured bacterium clone	100	HE604089	pelagic iron-rich aggregates	[59]
	29	0.034774	Paludibacter(100)	Paludibacter propionicigenes	100	CP002345
	31	0.0294439	Paludibacter(100)	Paludibacter propionicigenes	100	NR074577
	33	0.0283201	Bacteria unclassified (100)	Uncultured Firmicutes bacterium clone	89	EF074753.1
	34	0.0275816	Uncultured (100)	Uncultured Ohtaekwangia sp. clone	99	KM059317
	38	0.0249165	Desulfobulbaceae (100)	Uncultured bacterium clone	100	EU981261
	46	0.0162471	Uncultured (81)	Uncultured bacterium clone	100	KP204511	Copahue geothermal system	[44]
	49	0.0142885	Uncultured (100)	Uncultured bacterium clone	97	KY515743	water lake, canada	unpublished
TOTAL COVERED		0.533746
